# Supplementary material for: Molecular Characterization of Lineage IV Peste des Petits Ruminants Viruses in Sudan Isolated from Outbreaks Between 2015 and 2018 Suggests the Existence of the North–East Africa Episystem
Source: Viruses. 2026 Jul 12;18(7):765. doi: 10.3390/v18070765 (PMC13431533; doi:10.3390/v18070765)
Supplement: Supplementary file 1 [file viruses-18-00765-s001.zip]

Archive with 1 entries (1 files):
- viruses-4325508-supplementary.pdf
